# Supplementary material for: Gene Expression Signature of Fibroblast Serum Response Predicts Human Cancer Progression: Similarities between Tumors and Wounds
Source: PLoS Biol. 2004 Jan 13;2(2):e7. doi: 10.1371/journal.pbio.0020007 (PMC314300; doi:10.1371/journal.pbio.0020007)
Supplement: Dataset S2 — Excel Worksheets of clinical and microarray data, as described in Dataset S1. (736 KB XLS). [file pbio.0020007.sd002.xls]

## Sheet: 1.Locally advanced Breast CA
Array ID	Array Name	Patient ID	Serum Resp	Array Class	Fibro_const	Cell cycle (SG2M)	Age	E for survival (0=alive, 1= dead)	patient survival (0=NED, 1=AWD, 2=DOD, 3=DOC)	survival months	event for Relapse Free Survival (0=NED, 1=Relapse)	Relapse Free Survival	p53 status (0=wild type, 1=mutation, ND= not determined)	clinical ER (0=ER negative, 1=ER+ via immunohistochemical and/or DC-binding assay >9)	tumor cat=T	node status=N	met=M	grade	histology	reference sample batch ID (four different idenpendently prepared batches were used)	microarray batch - approximate # of genes on the microarray	special comments
svcc81	BC114A-BE	norway 14	Quiescent	ErbB2+	low	low	82	1	2	12	1	11	0	1	4	2	0	2	ductal	CRA	svcc-8k	before sample of chemotherapy pair
svcc123	BC406A-BE	norway 65	Quiescent	Normal-like	high	low	66	1	2	23	1	0	0	0	4	2	0	3	ductal	CRA	svcc-8k	before sample of chemotherapy pair
svcc83	BC402B-BE	norway 61	Quiescent	Normal-like	high	low	58	0	0	57	0	57	0	1	3	0	0	3	lobular	CRA	svcc-8k	before sample of chemotherapy pair
svcc124	BC808A-BE	norway 112	Quiescent	Normal-like	high	low	37	0	0	22	0	22	0	1	3	1	0	1	ductal	CRA	svcc-8k	before sample of chemotherapy pair
svcc51	BC309A-BE	norway 57	Quiescent	ErbB2+	high	low	46	1	2	10	1	0	1	0	4	2	0	3	ductal	CRA	svcc-8k	before sample of chemotherapy pair
svcc78	BC110B-BE	norway 10	Quiescent	Luminal B	high	low	58	1	2	30	1	23	0	1	4	0	0	2	lobular	CRA	svcc-8k	before sample of chemotherapy pair
svcc84	BC709B-BE	norway 101	Quiescent	ErbB2+	high	low	73	0	1	33	1	20	1	1	3	2	0	2	ductal	CRA	svcc-8k	before sample of chemotherapy pair
svcc104	BC708B-BE	norway 100	Quiescent	Luminal B	high	low	47	1	2	17	1	10	1	1	3	0	0	3	ductal	CRA	svcc-8k	before sample of chemotherapy pair
svcc93	BC206A-BE	norway 39	Quiescent	Luminal B	high	low	85	0	0	67	0	67	1	1	3	0	0	2	ductal	CRA	svcc-8k	before sample of chemotherapy pair
svcc88	BC117A-BE	norway 17	Quiescent	Luminal B	high	low	76	0	0	80	0	80	0	1	4	0	0	1	ductal	CRA	svcc-8k	before sample of chemotherapy pair
svcc53	BC112B-BE	norway 12	Quiescent	Luminal B	low	low	75	0	3	8	1	7	0	1	3	1	0	2	ductal	CRA	svcc-8k	before sample of chemotherapy pair
svcc131	BC305A-BE	norway 53	Quiescent	ErbB2+	low	high	32	1	2	34	1	23	1	1	3	2	0	2	ductal	CRA	svcc-8k	before sample of chemotherapy pair
svcc120	BC711B-BE	norway 104	Quiescent	Normal-like	high	low	44	0	0	31	0	31	0	1	3	2	0	3	ductal	CRA	svcc-8k	before sample of chemotherapy pair
svcc76	BC213B-BE	norway 47	Quiescent	ErbB2+	low	high	51	0	0	66	0	66	0	1	3	0	0		DCIS	CRA	svcc-8k	before sample of chemotherapy pair
svcc89	BC123B-BE	norway 26	Activated	Luminal C	low	high	72	1	2	43	1	9	1	1	3	0	0	2	ductal	CRA	svcc-8k	before sample of chemotherapy pair
svcc107	BC208A-BE	norway 41	Activated	Basal-like	low	high	49	1	2	9	1	0	1	1	3	1	1	3	ductal	CRA	svcc-8k	before sample of chemotherapy pair
svcc92	BC214B-BE	norway 48	Activated	Luminal C	low	high	54	1	2	7	1	4	0	0	3	0	0	3	ductal	CRA	svcc-8k	before sample of chemotherapy pair
svcc106	BC115B-BE	norway 15	Activated	Luminal C	high	high	47	0	0	79	0	79	1	1	3	1	0	3	ductal	CRA	svcc-8k	before sample of chemotherapy pair
svcc68	BC111B-BE	norway 19	Activated	Luminal C	low	high	74	1	2	20	1	0	1	1	4	1	0	3	ductal	CRA	svcc-8k	before sample of chemotherapy pair
svcc98	BC107B-BE	norway 7	Activated	Luminal C	low	high	66	0	1	89	1	39	1	1	3	2	0	2	ductal	CRA	svcc-8k	before sample of chemotherapy pair
svcc55	BC807A-BE	norway 111	Quiescent	Luminal A	low	high	55	0	0	30	0	30	0	1	3	0	0	3	ductal	CRA	svcc-8k	before sample of chemotherapy pair
svcc105	BC805A-BE	norway 109	Quiescent	Basal-like	high	high	48	0	0	26	0	26	1	0	3	2	0	3	ductal	CRA	svcc-8k	before sample of chemotherapy pair
svcc108	BC116A-BE	norway 16	Activated	Luminal A	high	low	74	0	0	78	0	78	0	1	4	2	0	2	ductal	CRA	svcc-8k	before sample of chemotherapy pair
svcc122	BC111A-BE	norway 11	Activated	Luminal C	high	low	67	1	2	15	1	0	1	1	4	1	0	2	ductal	CRA	svcc-8k	before sample of chemotherapy pair
svcc101	BC710A-BE	norway 102	Activated	Luminal C	high	low	65	0	0	29	0	29	0	1	4	2	0	3	ductal	CRA	svcc-8k	before sample of chemotherapy pair
svcc87	BC308B-BE	norway 56	Activated	Luminal A	low	high	64	0	0	61	0	61	0	1	3	1	0	2	ductal	CRA	svcc-8k	before sample of chemotherapy pair
svcc111	BC124A-BE	norway 27	Activated	Luminal A	low	low	77	0	1	74	1	59	0	1	3	1	0	1	ductal	CRA	svcc-8k	before sample of chemotherapy pair
svcc134	BC118B-BE	norway 18	Activated	Luminal A	low	low	66	0	3	33	0	33	0	1	3	1	0	2	ductal	CRA	svcc-8k	before sample of chemotherapy pair
svl012	BC104A-BE	norway 4	Quiescent	Luminal A	low	low	68	0	0	92	0	92	0	1	3	1	0	2	ductal	CRA	svl-8k	before sample of chemotherapy pair
svl006	BC106B-BE	norway 6	Quiescent	Luminal A	low	low	78	0	3	56	0	56	0	1	3	1	0	1	papillary	CRA	svl-8k	before sample of chemotherapy pair
svl003	BC108A-BE	norway 8	Quiescent	Luminal A	low	low	47	1	2	22	1	22	0	0	3	1	0	1	ductal	CRA	svl-8k	before sample of chemotherapy pair
svl015	BC119A-BE	norway 21	Activated	Basal-like	low	high	79	1	2	14	1	12	0	0	4	2	0	3	ductal	CRA	svl-8k	before sample of chemotherapy pair
svl027	BC120A-BE	norway 22	Activated	Luminal C	low	high	43	1	2	34	1	10	1	1	3	1	0	3	ductal	CRA	svl-8k	before sample of chemotherapy pair
svl016	BC121B-BE	norway 24	Quiescent	Luminal A	high	low	62	1	2	24	1	23	0	1	3	1	0	3	ductal	CRA	svl-8k	before sample of chemotherapy pair
svl018	BC125A-BE	norway 29	Quiescent	Luminal A	high	low	46	0	0	74	0	74	0	1	3	0	0	2	lobular	CRA	svl-8k	before sample of chemotherapy pair
shac110	BC201B-BE	norway 32	Quiescent	Luminal A	low	low	55	0	0	73	0	73	0	1	3	2	0	1	ductal	CRD	shac-23k	before sample of chemotherapy pair
svl104	BC205B-AF	norway 37	Activated	Basal-like	high	high	71	1	2	22	1	12	1	0	3	1	0	3	ductal	CRB	svl-8k	after sample of chemotherapy pair
shac107	BC210B-AF	norway 43	Quiescent	Luminal A	high	low	45	0	0	69	0	69	0	1	3	1	0	1	ductal	CRD	shac-23k	after sample of chemotherapy pair
svl020	BC303B-BE	norway 51	Quiescent	Luminal C	low	low	53	0	0	60	0	60	1	1	3	2	0	3	ductal	CRA	svl-8k	before sample of chemotherapy pair
svl103	BC307B-BE	norway 55	Quiescent	Normal-like	high	low	71	1	2	16	1	10	1	1	4	1	0	2	ductal	CRB	svl-8k	before sample of chemotherapy pair
svl033	BC404B-BE	norway 63	Activated	Basal-like	low	high	44	1	2	41	1	25	1	1	3	0	0	3	ductal	CRB	svl-8k	before sample of chemotherapy pair
svl029	BC405A-BE	norway 64	Quiescent	Luminal A	low	low	61	0	0	56	0	56	1	1	3	2	0	2	ductal	CRA	svl-8k	before sample of chemotherapy pair
shac091	BC503B-BE	norway 74	Quiescent	Luminal A	low	low	79	0	3	40	0	40	0	1	3	0	0	1	mucinous	CRD	shac-23k	before sample of chemotherapy pair
svl031	BC605B-BE	norway 80	Activated	Basal-like	high	low	58	1	2	11	1	9	1	0	3	2	0	2	ductal	CRA	svl-8k	before sample of chemotherapy pair
svl026	BC606B-AF	norway 81	Activated	Basal-like	low	high	52	1	2	13	1	8	0	1	3	2	0	3	ductal	CRA	svl-8k	after sample of chemotherapy pair
svl036	BC608B-BE	norway 83	Quiescent	Luminal A	high	low	79	0	1	45	1	0	0	1	4	0	1	2	ductal	CRA	svl-8k	before sample of chemotherapy pair
shac100	BC610A-BE	norway 85	Quiescent	Luminal A	low	low	79	0	0	39	0	39	0	1	4	1	0	2	ductal	CRD	shac-23k	before sample of chemotherapy pair
svl041	BC702B-BE	norway 90	Quiescent	Luminal A	high	low	64	0	0	36	0	36	0	1	4	2	0	2	ductal	CRB	svl-8k	before sample of chemotherapy pair
svl035	BC704B-AF	norway 96	Quiescent	Luminal A	high	low	40	0	0	30	0	30	0	1	3	0	0	1	lobular	CRB	svl-8k	after sample of chemotherapy pair
svl039	BC706A-BE	norway 98	Quiescent	Luminal A	high	low	57	0	0	32	0	32	1	1	3	1	0	2	pleomorph	CRB	svl-8k	before sample of chemotherapy pair
shac092	BC713A-BE	norway 95	Activated	Luminal C	low	high	76	0	1	33	1	0	1	1	4	2	0	3	ductal	CRD	shac-23k	before sample of chemotherapy pair

## Sheet: 2. Classify by correlation
Array ID	Array Name	Serum Resp	Serum Corr	Serum Corr #	Patient ID	Array Class	Age	E for survival (0=alive, 1= dead)	patient survival (0=NED, 1=AWD, 2=DOD, 3=DOC)	survival months	event for Relapse Free Survival (0=NED, 1=Relapse)	Relapse Free Survival	p53 status (0=wild type, 1=mutation, ND= not determined)	clinical ER (0=ER negative, 1=ER+ via immunohistochemical and/or DC-binding assay >9)	tumor cat=T	node status=N	met=M	grade	histology	reference sample batch ID (four different idenpendently prepared batches were used)	microarray batch - approximate # of genes on the microarray	special comments
svcc81	BC114A-BE	Quiescent	neg	-0.108171	norway 14	ErbB2+	82	1	2	12	1	11	0	1	4	2	0	2	ductal	CRA	svcc-8k	before sample of chemotherapy pair
svcc123	BC406A-BE	Quiescent	neg	-0.221872	norway 65	Normal-like	66	1	2	23	1	0	0	0	4	2	0	3	ductal	CRA	svcc-8k	before sample of chemotherapy pair
svcc83	BC402B-BE	Quiescent	neg	0.0192119	norway 61	Normal-like	58	0	0	57	0	57	0	1	3	0	0	3	lobular	CRA	svcc-8k	before sample of chemotherapy pair
svcc124	BC808A-BE	Quiescent	neg	-0.0476733	norway 112	Normal-like	37	0	0	22	0	22	0	1	3	1	0	1	ductal	CRA	svcc-8k	before sample of chemotherapy pair
svcc51	BC309A-BE	Quiescent	neg	0.0689502	norway 57	ErbB2+	46	1	2	10	1	0	1	0	4	2	0	3	ductal	CRA	svcc-8k	before sample of chemotherapy pair
svcc78	BC110B-BE	Quiescent	neg	0.129739	norway 10	Luminal B	58	1	2	30	1	23	0	1	4	0	0	2	lobular	CRA	svcc-8k	before sample of chemotherapy pair
svcc84	BC709B-BE	Quiescent	neg	0.101463	norway 101	ErbB2+	73	0	1	33	1	20	1	1	3	2	0	2	ductal	CRA	svcc-8k	before sample of chemotherapy pair
svcc104	BC708B-BE	Quiescent	neg	0.134118	norway 100	Luminal B	47	1	2	17	1	10	1	1	3	0	0	3	ductal	CRA	svcc-8k	before sample of chemotherapy pair
svcc93	BC206A-BE	Quiescent	neg	-0.013307	norway 39	Luminal B	85	0	0	67	0	67	1	1	3	0	0	2	ductal	CRA	svcc-8k	before sample of chemotherapy pair
svcc88	BC117A-BE	Quiescent	neg	-0.00810617	norway 17	Luminal B	76	0	0	80	0	80	0	1	4	0	0	1	ductal	CRA	svcc-8k	before sample of chemotherapy pair
svcc53	BC112B-BE	Quiescent	neg	-0.172879	norway 12	Luminal B	75	0	3	8	1	7	0	1	3	1	0	2	ductal	CRA	svcc-8k	before sample of chemotherapy pair
svcc131	BC305A-BE	Quiescent	neg	-0.109579	norway 53	ErbB2+	32	1	2	34	1	23	1	1	3	2	0	2	ductal	CRA	svcc-8k	before sample of chemotherapy pair
svcc120	BC711B-BE	Quiescent	neg	0.0558618	norway 104	Normal-like	44	0	0	31	0	31	0	1	3	2	0	3	ductal	CRA	svcc-8k	before sample of chemotherapy pair
svcc76	BC213B-BE	Quiescent	neg	-0.00250128	norway 47	ErbB2+	51	0	0	66	0	66	0	1	3	0	0		DCIS	CRA	svcc-8k	before sample of chemotherapy pair
svcc89	BC123B-BE	Activated	neg	0.160192	norway 26	Luminal C	72	1	2	43	1	9	1	1	3	0	0	2	ductal	CRA	svcc-8k	before sample of chemotherapy pair
svcc107	BC208A-BE	Activated	pos	0.204064	norway 41	Basal-like	49	1	2	9	1	0	1	1	3	1	1	3	ductal	CRA	svcc-8k	before sample of chemotherapy pair
svcc92	BC214B-BE	Activated	pos	0.441431	norway 48	Luminal C	54	1	2	7	1	4	0	0	3	0	0	3	ductal	CRA	svcc-8k	before sample of chemotherapy pair
svcc106	BC115B-BE	Activated	pos	0.405629	norway 15	Luminal C	47	0	0	79	0	79	1	1	3	1	0	3	ductal	CRA	svcc-8k	before sample of chemotherapy pair
svcc68	BC111B-BE	Activated	pos	0.455988	norway 19	Luminal C	74	1	2	20	1	0	1	1	4	1	0	3	ductal	CRA	svcc-8k	before sample of chemotherapy pair
svcc98	BC107B-BE	Activated	neg	0.114218	norway 7	Luminal C	66	0	1	89	1	39	1	1	3	2	0	2	ductal	CRA	svcc-8k	before sample of chemotherapy pair
svcc55	BC807A-BE	Quiescent	pos	0.252148	norway 111	Luminal A	55	0	0	30	0	30	0	1	3	0	0	3	ductal	CRA	svcc-8k	before sample of chemotherapy pair
svcc105	BC805A-BE	Quiescent	pos	0.459716	norway 109	Basal-like	48	0	0	26	0	26	1	0	3	2	0	3	ductal	CRA	svcc-8k	before sample of chemotherapy pair
svcc108	BC116A-BE	Activated	neg	0.074327	norway 16	Luminal A	74	0	0	78	0	78	0	1	4	2	0	2	ductal	CRA	svcc-8k	before sample of chemotherapy pair
svcc122	BC111A-BE	Activated	neg	0.098756	norway 11	Luminal C	67	1	2	15	1	0	1	1	4	1	0	2	ductal	CRA	svcc-8k	before sample of chemotherapy pair
svcc101	BC710A-BE	Activated	neg	0.155864	norway 102	Luminal C	65	0	0	29	0	29	0	1	4	2	0	3	ductal	CRA	svcc-8k	before sample of chemotherapy pair
svcc87	BC308B-BE	Activated	neg	0.0951379	norway 56	Luminal A	64	0	0	61	0	61	0	1	3	1	0	2	ductal	CRA	svcc-8k	before sample of chemotherapy pair
svcc111	BC124A-BE	Activated	neg	0.0394958	norway 27	Luminal A	77	0	1	74	1	59	0	1	3	1	0	1	ductal	CRA	svcc-8k	before sample of chemotherapy pair
svcc134	BC118B-BE	Activated	neg	0.0908584	norway 18	Luminal A	66	0	3	33	0	33	0	1	3	1	0	2	ductal	CRA	svcc-8k	before sample of chemotherapy pair
svl012	BC104A-BE	Quiescent	neg	0.0201168	norway 4	Luminal A	68	0	0	92	0	92	0	1	3	1	0	2	ductal	CRA	svl-8k	before sample of chemotherapy pair
svl006	BC106B-BE	Quiescent	neg	-0.208989	norway 6	Luminal A	78	0	3	56	0	56	0	1	3	1	0	1	papillary	CRA	svl-8k	before sample of chemotherapy pair
svl003	BC108A-BE	Quiescent	neg	-0.307317	norway 8	Luminal A	47	1	2	22	1	22	0	0	3	1	0	1	ductal	CRA	svl-8k	before sample of chemotherapy pair
svl015	BC119A-BE	Activated	pos	0.357655	norway 21	Basal-like	79	1	2	14	1	12	0	0	4	2	0	3	ductal	CRA	svl-8k	before sample of chemotherapy pair
svl027	BC120A-BE	Activated	pos	0.272725	norway 22	Luminal C	43	1	2	34	1	10	1	1	3	1	0	3	ductal	CRA	svl-8k	before sample of chemotherapy pair
svl016	BC121B-BE	Quiescent	neg	-0.17978	norway 24	Luminal A	62	1	2	24	1	23	0	1	3	1	0	3	ductal	CRA	svl-8k	before sample of chemotherapy pair
svl018	BC125A-BE	Quiescent	neg	-0.228714	norway 29	Luminal A	46	0	0	74	0	74	0	1	3	0	0	2	lobular	CRA	svl-8k	before sample of chemotherapy pair
shac110	BC201B-BE	Quiescent	neg	-0.176467	norway 32	Luminal A	55	0	0	73	0	73	0	1	3	2	0	1	ductal	CRD	shac-23k	before sample of chemotherapy pair
svl104	BC205B-AF	Activated	neg	0.0613131	norway 37	Basal-like	71	1	2	22	1	12	1	0	3	1	0	3	ductal	CRB	svl-8k	after sample of chemotherapy pair
shac107	BC210B-AF	Quiescent	neg	-0.486852	norway 43	Luminal A	45	0	0	69	0	69	0	1	3	1	0	1	ductal	CRD	shac-23k	after sample of chemotherapy pair
svl020	BC303B-BE	Quiescent	neg	0.0622571	norway 51	Luminal C	53	0	0	60	0	60	1	1	3	2	0	3	ductal	CRA	svl-8k	before sample of chemotherapy pair
svl103	BC307B-BE	Quiescent	neg	-0.262005	norway 55	Normal-like	71	1	2	16	1	10	1	1	4	1	0	2	ductal	CRB	svl-8k	before sample of chemotherapy pair
svl033	BC404B-BE	Activated	pos	0.310702	norway 63	Basal-like	44	1	2	41	1	25	1	1	3	0	0	3	ductal	CRB	svl-8k	before sample of chemotherapy pair
svl029	BC405A-BE	Quiescent	neg	-0.2205	norway 64	Luminal A	61	0	0	56	0	56	1	1	3	2	0	2	ductal	CRA	svl-8k	before sample of chemotherapy pair
shac091	BC503B-BE	Quiescent	neg	-0.0980292	norway 74	Luminal A	79	0	3	40	0	40	0	1	3	0	0	1	mucinous	CRD	shac-23k	before sample of chemotherapy pair
svl031	BC605B-BE	Activated	neg	0.00489771	norway 80	Basal-like	58	1	2	11	1	9	1	0	3	2	0	2	ductal	CRA	svl-8k	before sample of chemotherapy pair
svl026	BC606B-AF	Activated	pos	0.426948	norway 81	Basal-like	52	1	2	13	1	8	0	1	3	2	0	3	ductal	CRA	svl-8k	after sample of chemotherapy pair
svl036	BC608B-BE	Quiescent	neg	-0.332308	norway 83	Luminal A	79	0	1	45	1	0	0	1	4	0	1	2	ductal	CRA	svl-8k	before sample of chemotherapy pair
shac100	BC610A-BE	Quiescent	neg	-0.209682	norway 85	Luminal A	79	0	0	39	0	39	0	1	4	1	0	2	ductal	CRD	shac-23k	before sample of chemotherapy pair
svl041	BC702B-BE	Quiescent	neg	-0.2375	norway 90	Luminal A	64	0	0	36	0	36	0	1	4	2	0	2	ductal	CRB	svl-8k	before sample of chemotherapy pair
svl035	BC704B-AF	Quiescent	neg	-0.125004	norway 96	Luminal A	40	0	0	30	0	30	0	1	3	0	0	1	lobular	CRB	svl-8k	after sample of chemotherapy pair
svl039	BC706A-BE	Quiescent	neg	0.110429	norway 98	Luminal A	57	0	0	32	0	32	1	1	3	1	0	2	pleomorph	CRB	svl-8k	before sample of chemotherapy pair
shac092	BC713A-BE	Activated	pos	0.29759	norway 95	Luminal C	76	0	1	33	1	0	1	1	4	2	0	3	ductal	CRD	shac-23k	before sample of chemotherapy pair

## Sheet: 3. Early Breast CA
Sample #	Sample Name	Serum Phenotype	age	diameter(mm)	followup time(yr)	metastases	grade	Angioinvasion	ERp	PRp	Lymphocytic Infiltrate	Brca1 mutation
1	Sample1	Quiescent	43	25	12.53	0	2	1	80	80	0	0
2	Sample2	Quiescent	44	20	6.44	0	1	0	50	50	0	0
3	Sample3	Quiescent	41	45	10.66	0	3	1	10	5	0	0
4	Sample4	Quiescent	41	20	13	0	3	0	50	70	1	0
5	Sample5	Quiescent	48	20	11.98	0	3	1	100	80	0	0
6	Sample6	Quiescent	49	13	11.16	0	2	0	80	80	0	0
7	Sample7	Quiescent	46	20	10.14	0	1	0	80	50	0	0
8	Sample8	Activated	48	28	8.8	0	3	0	0	0	1	0
9	Sample9	Quiescent	48	15	10.29	0	3	0	60	80	0	0
10	Sample10	Quiescent	38	15	6.64	0	2	0	100	10	0	0
11	Sample11	Quiescent	37	22	5.8	0	3	0	90	70	0	0
12	Sample12	Activated	46	22	7.86	0	3	0	0	0	1	0
13	Sample13	Quiescent	41	21	8.17	0	3	0	10	5	0	0
14	Sample14	Quiescent	48	10	8.23	0	1	0	100	80	0	0
15	Sample15	Activated	46	18	5.23	0	3	0	30	10	0	0
16	Sample16	Activated	49	16	8.39	0	3	1	50	50	0	0
17	Sample17	Quiescent	48	17	7.87	0	2	0	90	90	0	0
18	Sample18	Quiescent	32	18	7.41	0	1	0	40	90	0	0
19	Sample19	Quiescent	48	10	5.72	0	1	0	80	30	0	0
20	Sample20	Activated	34	25	5.1	0	3	0	0	0	1	0
21	Sample21	Quiescent	39	15	10.54	0	1	0	50	50	0	0
22	Sample22	Quiescent	45	19	8.84	0	2	0	60	80	1	0
23	Sample23	Quiescent	41	10	5.2	0	2	0	70	70	0	0
24	Sample24	Activated	49	20	8.84	0	3	0	0	0	0	0
25	Sample25	Quiescent	45	20	13.42	0	2	1	100	100	0	0
26	Sample26	Quiescent	40	14	6.97	0	3	0	50	60	0	0
27	Sample27	Quiescent	45	20	5.19	0	1	0	100	100	0	0
28	Sample28	Quiescent	40	15	6.25	0	3	0	0	0	0	0
29	Sample29	Quiescent	52	12	11.39	0	2	0	100	100	0	0
30	Sample30	Quiescent	54	40	11.84	0	2	0	100	40	0	0
31	Sample31	Quiescent	52	15	12.73	0	2	0	80	90	0	0
32	Sample32	Quiescent	54	30	12.12	0	2	0	100	0	0	0
33	Sample33	Quiescent	52	15	11.46	0	2	1	100	80	0	0
34	Sample34	Activated	54	15	10.23	0	3	0	100	40	0	0
35	Sample35	Activated	54	15	10.38	0	3	0	90	10	0	0
36	Sample36	Quiescent	52	10	10.11	0	2	0	0	0	0	0
37	Sample37	Quiescent	54	25	7.33	0	2	1	70	30	0	0
38	Sample38	Activated	52	14	7.35	0	2	0	100	100	0	0
39	Sample39	Quiescent	46	25	11.02	0	3	0	50	50	0	0
40	Sample40	Activated	53	20	6.81	0	3	0	70	10	0	0
41	Sample41	Quiescent	54	26	6.8	0	3	0	100	0	0	0
42	Sample42	Quiescent	54	12	5.47	0	1	0	50	40	0	0
43	Sample43	Activated	54	22	5.89	0	3	0	50	5	0	0
44	Sample44	Activated	53	15	5.18	0	3	0	0	0	0	0
45	Sample45	Quiescent	37	25	1.09	1	3	0	100	60	0	0
46	Sample46	Quiescent	44	15	3.47	1	3	0	50	100	0	0
47	Sample47	Quiescent	43	15	2.14	1	2	1	90	5	0	0
48	Sample48	Activated	30	32	1.03	1	3	1	0	0	1	0
49	Sample49	Activated	39	20	3.36	1	3	1	80	100	0	0
50	Sample50	Activated	39	35	1.22	1	3	0	100	0	0	0
51	Sample51	Quiescent	41	35	4.91	1	3	1	80	80	0	0
52	Sample52	Activated	45	30	1.62	1	3	1	50	50	1	0
53	Sample53	Activated	28	20	0.27	1	3	0	0	0	0	0
54	Sample54	Quiescent	43	30	3.58	1	2	0	90	90	0	0
55	Sample55	Quiescent	41	22	1.53	1	2	0	100	100	0	0
56	Sample56	Quiescent	30	14	4.7	1	2	0	70	20	0	0
57	Sample57	Activated	28	25	2.3	1	3	1	0	0	1	0
58	Sample58	Activated	38	30	1.12	1	3	1	70	90	0	0
59	Sample59	Activated	44	30	4.63	1	3	1	50	0	0	0
60	Sample60	Quiescent	45	16	4.89	1	3	1	70	70	0	0
61	Sample61	Quiescent	38	9	2.68	1	3	1	80	80	0	0
62	Sample62	Activated	36	25	0.81	1	3	1	30	0	0	0
63	Sample63	Quiescent	37	27	4.59	1	3	0	80	90	1	0
64	Sample64	Activated	33	30	1.4	1	3	0	0	0	1	0
65	Sample65	Activated	42	26	1.85	1	3	1	0	0	0	0
66	Sample66	Activated	47	40	4.1	1	3	0	60	20	0	0
67	Sample67	Activated	41	25	2	1	3	0	0	0	1	0
68	Sample68	Activated	50	25	1.15	1	3	1	0	0	0	0
69	Sample69	Activated	41	18	2.05	1	3	0	60	100	1	0
70	Sample70	Quiescent	38	9	2.68	1	3	1	80	80	0	0
71	Sample71	Activated	48	30	1.98	1	3	0	0	0	1	0
72	Sample72	Activated	39	30	3.03	1	3	0	100	50	0	0
73	Sample73	Quiescent	50	27	2.15	1	3	0	10	0	0	0
75	Sample75	Activated	52	28	2.21	1	3	0	0	0	0	0
76	Sample76	Activated	52	30	2.13	1	3	0	0	0	0	0
77	Sample77	Quiescent	51	20	1.97	1	2	0	5	0	0	0
78	Sample78	Activated	54	20	3.69	1	3	1	70	5	0	0
79	Sample79	Activated	53	14	2.31	1	3	0	10	0	0	0

## Sheet: 4. Early Lung CA
Sample	Survival	Event	Serum Resp
356	49.2156	0	Quiescent
268	50.1027	0	Activated
243	50.1355	0	Quiescent
311	50.4969	0	Quiescent
331	52.8624	0	Quiescent
224	54.538	0	Quiescent
267	55.9507	0	Activated
230	56.7064	0	Activated
261	57.5606	0	Quiescent
239	58.5133	0	Quiescent
212	58.9733	0	Activated
210	59.3347	0	Activated
218	61.7988	0	Activated
368	62.5873	0	Activated
114	66.1808	0	Activated
172	66.7397	0	Quiescent
247	71.0965	0	Activated
111	72.3945	0	Activated
123	74.0384	0	Activated
131	75.9781	0	Activated
119	76.5699	0	Quiescent
170	78.411	0	Quiescent
327	81.9384	0	Quiescent
318	82.9569	0	Quiescent
186	84.3945	0	Activated
320	85.9466	0	Activated
305	88.8049	0	Quiescent
317	99.0883	0	Quiescent
203	106.119	0	Quiescent
332	6.01232	1	Activated
330	7.32649	1	Activated
301	7.8193	1	Activated
277	8.1807	1	Activated
304	8.21355	1	Activated
374	8.77207	1	Activated
296	9.3306	1	Activated
363	10.5462	1	Quiescent
258	12.3203	1	Activated
275	13.5031	1	Activated
236	14.193	1	Activated
164	14.9918	1	Activated
252	16.46	1	Activated
169	19.989	1	Activated
115	21.863	1	Activated
179	24.3288	1	Quiescent
238	25.1006	1	Activated
313	25.2977	1	Activated
370	25.9877	1	Quiescent
178	29.0301	1	Quiescent
122	33.863	1	Quiescent
309	37.5524	1	Quiescent
299	37.8809	1	Activated
120	38.8932	1	Activated
158	40.6685	1	Quiescent
228	41.1992	1	Activated
266	41.922	1	Quiescent
283	47.1786	1	Activated
118	49.5781	1	Activated
187	86.2685	1	Activated
226	60.4517	0	Quiescent
338	75.3676	0	Quiescent
351	24.3122	1	Quiescent

## Sheet: 5. All stage lung CA
Pt Name	Histologic Grade	Stage	Survival months	Survival (0=alive, 1=dead)	Array class	Serum Resp
59-96	3	pT2pN0 M1	11	1	3	activated
80-96	3	pT2pN2 M1	3	1	3	activated
139-96	3	pT3pN1pM1	5	1	3	activated
184-96	2	pT2pN2 M1	3	1	3	activated
218-97	3	pT2pN2	12	1	3	activated
223-97	3	pT2pN2	5	1	3	activated
234-97	3	pT2pN2pM1	0	1	3	activated
265-98	2	pT1	15	1	3	activated
132-95	3	pT1pN0	37	0	1	quiescent
137-96	2	pT2pN0	32	0	1	quiescent
156-96	1	pT2pN0	54	0	1	quiescent
180-96	2	pT1pN0	54	0	1	quiescent
181-96	2	pT4pN0 M1	25	1	1	quiescent
187-96	2	pT1pN0	54	0	1	quiescent
198-96	2	pT1pN2	1	1	1	quiescent
199-97	2	pT2pN1pM1	16	1	1	quiescent
204-97	2	pT2pN2 M1	36	1	1	quiescent
257-97	3	pT2pN2	2	1	1	quiescent
313-99	3	pT2pN1pM1	17	1	1	activated
165-96	2	pT1pN2 M1	18	0	2	activated
185-96	2	pT1pN0 M0	54	0	2	quiescent
222-97	3	pT2pN2	48	0	2	quiescent
226-97	3	pT3pN2	48	0	2	quiescent
306-99	3	pT2pN1	24	0	2	quiescent

## Sheet: 6. Gastric CA
Name	SEX	Serum Resp	Tumore Site	Tumore Type	Stage	H. Pylori	EBVISH	Survival Status	Survival Month
(HKG1T)	F	quiescent	Antrum	Diffused	IIIA	-	-	1	4
(HKG6T)	M	quiescent	Antrum	Diffused	IIIA	+	-	1	26
(HKG7T)	F	quiescent	Body	Mixed	IIIA	+	-	0	51
(HKG8T)	M	quiescent	Body	Intestinal	IIIA	+	-	1	29
(HKG16T)	M	activated	Antrum	Intestinal	IIIA	-	-	1	16
(HKG21T)	M	quiescent	Body	Intestinal	IIIA	+	+	1	5
(HKG24T)	F	activated	Antrum	indeterminate	IIIA	+	-	1	20
(HKG28T)	M	activated	Cardia	Intestinal	IIIA	-	-	0	22
(HKG33T)	M	quiescent	Antrum	Mixed	IIIA	-	-	0	51
(HKG35T)	F	quiescent	Antrum	Diffused	IIIA	-	-	1	30
(HKG36T)	M	activated	Body	Intestinal	IIIA	+	-	1	15
(HKG39T)	F	activated	Cardia	Intestinal	IIIA	+	-	1	14
(HKG41T)	F	activated	Antrum	Intestinal	IIIA	-	-	1	13
(HKG42T)	M	activated	Body	Intestinal	IIIA	-	+	1	12
(HKG44T)	F	quiescent	Antrum	Diffused	IIIA	+	-	1	14
(HKG51T)	F	quiescent	Body	Mixed	IIIA	+	-	1	21
(HKG54T)	M	quiescent	Cardia	Intestinal	IIIA	-	+	0	49
(HKG56T)	M	quiescent	Body	Intestinal	IIIA	+	+	0	49
(HKG61T)	M	activated	Body	Intestinal	IIIA	+	-	1	38
(HKG64T)	M	activated	Antrum	Intestinal	IIIA	+	-	1	6
(HKG65T)	F	quiescent	Antrum	Diffused	IIIA	+	-	0	38
(HKG67T)	M	quiescent	Antrum	Intestinal	IIIA	+	-	0	37
(HKG84T)	F	quiescent	Antrum	Intestinal	IIIA	+	-	0	1
(HKG87T)	F	quiescent	Antrum	Diffused	IIIA	-	-	1	45
(HKG2T)	M	activated	Antrum	Intestinal	IIIB	+	-	1	10
(HKG5T)	M	activated	Cardia	Intestinal	IIIB	-	-	1	6
(HKG9T)	M	activated	Cardia	Intestinal	IIIB	-	-	1	27
(HKG10T)	F	quiescent	Body	Intestinal	IIIB	+	+	0	3
(HKG12T)	M	activated	Antrum	Intestinal	IIIB	-	-	0	87
(HKG17T)	F	quiescent	Diffused	Diffused	IIIB	-	-	1	20
(HKG20T)	M	quiescent	Antrum	Diffused	IIIB	+	-	1	45
(HKG26T)	M	quiescent	Cardia	Intestinal	IIIB	+	+	0	1
(HKG27T)	F	activated	Cardia	Intestinal	IIIB	-	-	1	5
(HKG30T)	F	quiescent	Body	Intestinal	IIIB	-	-	1	12
(HKG45T)	M	activated	Body	Intestinal	IIIB	+	+	0	1
(HKG47T)	M	quiescent	Cardia	Intestinal	IIIB	-	-	0	2
(HKG52T)	F	quiescent	Antrum	Diffused	IIIB	+	-	1	27
(HKG55T)	M	quiescent	Antrum	Diffused	IIIB	-	-	1	4
(HKG69T)	F	activated	Cardia	Intestinal	IIIB	-	-	1	4
(HKG71T)	M	quiescent	Antrum	Diffused	IIIB	-	-	0	16
(HKG78T)	M	activated	Cardia	Mixed	IIIB	+	-	1	10
(HKG82T)	F	activated	Antrum	Intestinal	IIIB	+	-	1	17

## Sheet: 7. DLCL
DLBCL sample (LYM number)	Serum Phenotype (rosenwald-505-80pct-meanctrgenes-downweightreplicas.cdt LEFT)	Analysis Set	Follow-up (years)	Censor (0=alive, 1=dead)	Status at follow-up	Subgroup	IPI Group	Germinal center B cell signature	Lymph node signature	Proliferation signature	BMP6	MHC class II signature	Outcome predictor score
2	B	Training	4	0	Alive	GCB	Low	0.28	-0.07	-0.56	0.46	0.57	-0.23
4	A	Training	4.9	0	Alive	GCB	Medium	1.01	-1.15	-1.04	0.23	0.63	-0.38
6	A	Training	5.6	0	Alive	GCB	Low	0.83	-2.11	0.52	-0.28	0.38	0.2
7	A	Training	12.1	0	Alive	GCB	Medium	0.89	-1.33	0.01	-0.64	0.93	-0.41
8	A	Training	0.6	1	Dead	ABC	Medium	0.27	-1.56	1.56	-0.67	-2.5	1.25
11	A	Training	0.3	1	Dead	GCB	High	-0.05	0.06	-0.68	-0.38	-2.32	0.44
12	A	Training	0.4	1	Dead	Type III	Medium	-0.78	-1.31	1.46	-0.63	-2.41	1.46
15	A	Training	1.2	1	Dead	GCB	Medium	-0.22	-0.17	0.17	1.3	-1.32	0.96
18	A	Training	2.4	1	Dead	GCB	Medium	0.9	-0.14	0.2	1.47	0.34	0.17
22	A	Training	1.2	1	Dead	ABC	High	-0.05	-1.59	-0.11	0.38	0.12	0.46
24	A	Training	8.8	0	Alive	GCB	Medium	1.29	-1.27	-0.25	-0.77	-0.66	-0.15
25	A	Training	8.1	0	Alive	GCB	Low	1.56	0.62	0	-0.37	0.99	-1.03
26	B	Training	5.2	0	Alive	Type III	Low	-0.34	0.12	-1.63	-1.69	0.18	-0.9
27	A	Training	8.1	0	Alive	GCB	Medium	1.71	0.41	0.14	-0.38	0.67	-0.89
30	B	Training	2.8	1	Dead	ABC	Low	-2.28	1	1.19	1.9	-0.95	1.58
34	B	Training	4.5	1	Dead	Type III	High	-1.86	-0.86	-0.24	-0.51	-0.4	0.66
41	B	Training	4.3	0	Alive	GCB	Low	0.93	0.84	0.14	-0.84	-1.25	-0.32
44	A	Training	2.5	1	Dead	ABC	Low	-2.16	0.58	1.14	-0.6	-0.71	0.79
45	B	Training	1.3	1	Dead	GCB	Low	0.6	0.94	0.3	-0.13	0.01	-0.38
48	B	Training	0.1	1	Dead	Type III	High	-2.57	-1.03	-0.04	-0.3	-1.08	1.24
50	A	Training	1.7	1	Dead	Type III	Low	-1.8	-1.38	0.32	-0.31	1.07	0.52
51	B	Training	7.2	0	Alive	Type III	Low	-0.42	-0.33	-0.22	-0.79	0.81	-0.35
59	B	Training	0.6	1	Dead	GCB	Low	0.44	0.62	-0.41	-0.9	0.14	-0.7
61	B	Training	0	1	Dead	Type III	NA	-0.45	0.74	-0.28	0.26	-0.14	0
62	B	Training	0.3	1	Dead	ABC	High	-0.5	0.44	0.19	-0.64	-0.03	-0.11
65	A	Training	0.3	1	Dead	GCB	Medium	1.87	-0.9	0.31	0.63	-1.58	0.44
66	A	Training	2.5	1	Dead	Type III	Medium	-1.68	-1.32	-0.2	-0.71	-0.41	0.67
68	B	Training	10.8	0	Alive	ABC	Medium	-1.59	0.06	0.17	-0.32	0.31	0.29
69	A	Training	7.7	0	Alive	ABC	NA	-0.6	0.36	0.13	0.96	0.35	0.3
72	B	Training	5.9	0	Alive	GCB	Low	0.52	0.6	-0.69	0.51	-0.12	-0.27
74	A	Training	16.9	1	Dead	GCB	Low	-0.52	-0.66	-0.73	-1.11	-0.51	-0.04
76	A	Training	9.7	0	Alive	ABC	Medium	0.13	-1.18	0.65	1.53	0.84	0.63
81	A	Training	10.1	0	Alive	ABC	Medium	-0.51	-1.76	1.42	1.34	1.3	0.94
83	B	Training	1.6	0	Alive	Type III	Low	0.07	-0.95	-0.27	0.99	0.17	0.4
91	B	Training	0.8	1	Dead	Type III	Medium	-0.03	1.35	-0.35	-0.54	0.2	-0.64
92	B	Training	3.9	1	Dead	GCB	Medium	0.52	0.72	-0.14	-0.52	-0.71	-0.3
93	A	Training	3.3	1	Dead	ABC	NA	-0.92	-1.5	0.37	-0.41	-0.43	0.74
98	B	Training	7.1	0	Alive	GCB	Low	1.19	-0.23	0.07	0.44	-0.04	-0.12
99	B	Training	3.3	0	Alive	GCB	Low	-0.02	1.37	-0.59	0.48	-0.56	-0.16
100	B	Training	6.8	0	Alive	GCB	Low	-0.14	1.46	-0.49	-0.47	0.08	-0.61
101	A	Training	0	1	Dead	Type III	Low	-1.75	0.47	0.82	2.69	-3.02	2.36
104	B	Training	0.1	1	Dead	GCB	Low	1.43	1.39	0.35	-0.69	-0.08	-0.86
108	B	Training	2.7	1	Dead	GCB	NA	0.2	0.1	0	0.6	0.89	-0.17
109	B	Training	21.8	0	Alive	GCB	Low	1.39	1.92	-0.63	-0.93	0.79	-1.57
110	B	Training	0.8	1	Dead	GCB	Medium	1.74	0.89	0.54	-0.94	1.01	-1.2
115	A	Training	6.2	1	Dead	GCB	Medium	0.84	-0.65	-0.49	0.46	1.01	-0.37
116	B	Training	7.2	0	Alive	ABC	Low	-0.47	1.25	0.05	0.87	0.67	-0.1
117	A	Training	0.4	1	Dead	Type III	Medium	-2.29	-2.11	0.38	-0.44	0.03	1.14
118	B	Training	7.2	0	Alive	ABC	Low	-0.48	0.58	0.27	-0.12	0.37	-0.09
119	A	Training	6	0	Alive	GCB	Medium	1.52	-0.03	1.67	-0.44	-1.7	0.36
120	A	Training	1	1	Dead	ABC	High	-0.44	-1.73	0.38	2.11	1.58	0.81
121	B	Training	1.7	0	Alive	Type III	Medium	-0.91	0.62	-1.08	-1.55	0.39	-0.75
122	A	Training	0.6	1	Dead	ABC	High	0.24	-2.34	1.4	-0.39	-2.36	1.46
123	A	Training	2.3	0	Alive	GCB	High	1.95	0.45	-0.11	-0.26	1.04	-1.11
124	B	Training	5.4	1	Dead	ABC	High	0.34	0.37	0.45	-0.03	-0.03	-0.09
125	B	Training	4.1	1	Dead	Type III	Low	-1.62	-0.76	0.34	-0.86	0.41	0.34
129	B	Training	14.4	0	Alive	GCB	Low	0.49	1.74	-0.52	-0.34	0.15	-0.86
130	A	Training	14.2	0	Alive	GCB	Low	1.32	-1.5	-0.38	-0.65	0	-0.3
132	A	Training	1.1	1	Dead	GCB	Medium	1.78	-0.21	-0.97	1.24	-1.45	0.14
134	A	Training	0.7	1	Dead	ABC	Medium	-1.37	-1.4	-0.13	-0.28	-1.58	1.12
136	B	Training	4	0	Alive	GCB	Medium	0.15	0.23	-0.71	-0.8	0.68	-0.73
144	A	Training	1	1	Dead	ABC	Medium	0.68	-1.39	1.26	0.06	-0.14	0.52
147	A	Training	1.7	0	Alive	ABC	Low	1.63	0.31	0.54	-0.31	-0.34	-0.41
151	A	Training	2	0	Alive	ABC	Medium	-1.51	1.56	0.22	-0.2	0.65	-0.16
152	A	Training	0.4	1	Dead	ABC	Low	-1.25	-0.45	1.16	-0.26	-2.19	1.35
154	B	Training	1.9	0	Alive	Type III	Medium	-0.93	-1.48	-0.92	-1.19	-0.33	0.15
158	B	Training	9.7	0	Alive	GCB	Medium	0.93	2.13	0.01	-1.22	0.24	-1.25
159	B	Training	0.1	1	Dead	Type III	NA	-2.15	0.41	-0.52	-1.34	0.07	-0.04
160	B	Training	7.4	0	Alive	ABC	Low	1.39	2.14	-0.54	-0.19	0.54	-1.29
161	B	Training	5	0	Alive	ABC	Low	-0.75	-1.66	0.06	-1.05	1.01	0
164	A	Training	10	0	Alive	GCB	Low	1.64	-1.54	0.29	0.04	0.43	-0.14
166	A	Training	0.3	1	Dead	ABC	Medium	-1.01	-1.63	0.44	0.89	-2.94	2
172	A	Training	1.3	1	Dead	GCB	Low	0.66	1.06	-0.17	0.04	-0.56	-0.31
173	B	Training	5.5	0	Alive	GCB	Medium	1.14	0.45	-0.34	-0.21	0.37	-0.71
176	B	Training	3.4	0	Alive	GCB	Low	1.31	2.78	-0.4	-0.68	0.09	-1.41
177	A	Training	6.9	1	Dead	GCB	Low	-0.77	0.9	-0.17	0.29	1.3	-0.35
178	B	Training	1.9	1	Dead	GCB	Medium	0.47	1.69	-0.78	0.29	0.64	-0.85
179	A	Training	0.3	1	Dead	GCB	Medium	0.18	-0.66	0.09	-0.58	-2.2	0.64
180	B	Training	10.5	0	Alive	ABC	Low	-1.18	0.42	0.67	0.68	-0.26	0.69
184	B	Training	0.4	1	Dead	Type III	Medium	-0.65	-0.44	-0.14	0.41	0.65	0.19
189	B	Training	0.3	1	Dead	ABC	High	-0.74	-0.83	-0.01	1.23	1.07	0.47
191	A	Training	2.6	1	Dead	ABC	Medium	-1.13	-0.29	1.17	0.08	0.42	0.58
194	B	Training	0.3	1	Dead	GCB	Medium	-0.45	0.62	-0.14	-0.05	-0.47	0.07
195	B	Training	1.3	1	Dead	Type III	High	-2.61	-0.95	-1.02	-1.75	-0.1	0.23
197	A	Training	1.5	1	Dead	GCB	High	1.66	-0.74	0.13	1.79	1.31	-0.12
198	B	Training	0.5	1	Dead	ABC	Medium	-0.99	-1.48	-0.29	0.32	1.05	0.36
200	B	Training	2.4	1	Dead	ABC	Medium	-0.08	-0.5	0.5	0.1	-0.07	0.32
202	A	Training	0.9	1	Dead	GCB	Low	-0.13	-0.42	0.1	-0.45	-0.37	0.14
204	A	Training	2.8	1	Dead	GCB	Medium	1.35	-0.2	-0.04	-0.16	-0.63	-0.2
205	B	Training	0.1	1	Dead	ABC	High	0.31	-0.56	0.4	1.07	0.48	0.33
207	A	Training	2.3	0	Alive	ABC	High	-1.16	-1.97	1.19	-0.3	0.21	0.95
208	A	Training	0	1	Dead	ABC	NA	-0.78	-1.07	0.75	0.72	0.83	0.64
212	A	Training	0.2	1	Dead	ABC	NA	-0.41	-2.48	1.37	0.68	-1.38	1.71
213	B	Training	12.2	0	Alive	Type III	Low	-0.02	1.59	-0.86	-0.32	0.58	-0.88
219	B	Training	3.3	0	Alive	GCB	Medium	1.02	1.05	-0.85	-0.74	0.86	-1.26
227	B	Training	6.8	1	Dead	ABC	NA	-1.22	-0.58	0	-0.61	0.38	0.19
228	B	Training	2.5	0	Alive	Type III	Medium	0.02	1.25	-0.96	-0.04	0.25	-0.64
229	A	Training	1.4	1	Dead	GCB	Low	1.43	0.95	0.77	-1.62	-0.04	-0.96
230	B	Training	1	1	Dead	ABC	Low	-0.18	-0.65	-0.14	1.68	0.25	0.62
231	B	Training	7.6	0	Alive	ABC	Low	-1.28	0.69	0.03	-1.28	-0.46	-0.05
233	A	Training	1.6	1	Dead	GCB	Medium	0.04	-1.06	1.05	-1.41	-0.58	0.25
237	B	Training	9.2	0	Alive	Type III	Low	-0.98	1.42	-0.88	-0.82	-0.36	-0.43
241	B	Training	4.2	0	Alive	GCB	Medium	0.06	1.75	-0.9	0.39	0.66	-0.76
244	B	Training	1.1	1	Dead	ABC	Medium	-0.27	-0.28	-0.03	1.4	-0.13	0.61
247	B	Training	5.9	0	Alive	Type III	Low	-0.75	0.12	-0.72	-1.12	0.48	-0.48
255	A	Training	0.7	1	Dead	GCB	Low	1.43	1.03	0.1	0.7	-1.07	-0.1
263	A	Training	0.7	1	Dead	GCB	Medium	0.55	-1.57	0.75	0.07	-1.18	0.8
267	B	Training	3.9	0	Alive	GCB	Medium	1.07	-0.84	-1.06	-1.06	0.39	-0.81
275	A	Training	0.3	1	Dead	ABC	Medium	-1.53	-0.75	0	2.3	1.36	0.92
277	A	Training	2.8	0	Alive	Type III	Low	-1.07	-0.89	-0.39	-1.02	-2.08	0.77
279	A	Training	13.3	0	Alive	GCB	Medium	1.23	0.98	-0.75	0.14	0.27	-0.82
281	B	Training	8.4	0	Alive	ABC	Low	-1.18	0.86	-0.1	-0.13	-1.15	0.42
285	A	Training	1	1	Dead	GCB	Medium	-0.51	-1.33	-0.76	0.97	-2.03	1.23
286	B	Training	10.3	0	Alive	GCB	Medium	0.07	-0.49	-0.9	-0.29	-0.31	-0.11
294	A	Training	5.6	0	Alive	GCB	Medium	1.53	0.15	-0.37	0.76	0.26	-0.42
297	B	Training	13.8	0	Alive	Type III	Low	0.59	1.18	0.5	0.16	1.01	-0.61
298	B	Training	16.8	0	Alive	GCB	Medium	-0.18	0.95	-0.58	0.77	-1.27	0.31
300	B	Training	0.9	1	Dead	Type III	High	-1.71	-1.09	-1.22	0.07	-0.26	0.58
301	B	Training	5.6	1	Dead	Type III	Medium	-0.36	0.36	-1.29	-0.56	-1.21	-0.09
305	B	Training	0.8	0	Alive	ABC	Medium	-0.42	-0.93	0.38	-1.05	0.09	0.1
306	A	Training	2.7	0	Alive	GCB	NA	-1.1	1.26	1.09	0.07	0.87	0.02
307	B	Training	2.8	0	Alive	GCB	Low	-0.39	1.77	0.09	-0.9	1	-0.9
308	B	Training	1	0	Alive	GCB	Low	-1.34	1.17	0.41	-0.43	0.61	-0.13
311	B	Training	4.8	0	Alive	Type III	Low	-0.38	1.53	-0.35	0.03	-0.1	-0.31
312	A	Training	6.7	0	Alive	GCB	Low	1.55	-0.69	0.57	0.04	-0.12	-0.09
313	A	Training	0.2	1	Dead	ABC	Medium	-0.79	-2.65	2.18	-1.35	-0.7	1.21
315	A	Training	9.1	0	Alive	GCB	Medium	1.52	-0.78	-0.33	-0.08	1.05	-0.68
316	A	Training	0.7	1	Dead	ABC	Medium	-0.45	-0.91	1.26	-0.81	-0.43	0.54
317	B	Training	0.3	1	Dead	Type III	Medium	-2.3	-0.11	-0.08	-0.29	1.01	0.27
318	B	Training	0.3	1	Dead	ABC	Medium	-1.47	-1.05	-0.87	0.49	1.09	0.29
320	B	Training	6.7	0	Alive	GCB	Low	-0.32	-0.31	-0.24	1.18	1.43	0.03
321	B	Training	5.8	0	Alive	GCB	Low	1.83	0.93	-0.17	-1.01	1.89	-1.7
322	B	Training	7.1	0	Alive	GCB	Medium	0.07	1.56	-0.79	-0.15	-1.27	-0.25
323	B	Training	2.3	1	Dead	GCB	High	0.56	2.47	-0.5	0.58	0.55	-0.89
324	B	Training	6.5	0	Alive	GCB	Medium	1.14	0.1	0.19	0.34	1.05	-0.53
325	A	Training	9.7	0	Alive	GCB	Low	1.24	0.22	0.25	-1.49	-0.21	-0.75
391	B	Training	0	1	Dead	Type III	High	-1.1	0.72	-0.79	0.73	0.52	0.01
394	A	Training	14.6	0	Alive	GCB	Medium	1.66	-0.69	-0.33	-0.88	1.36	-1.08
398	A	Training	2.9	1	Dead	GCB	NA	2.13	0.98	-0.01	-0.76	0.39	-1.22
401	B	Training	6.6	1	Dead	ABC	Medium	-0.41	1.49	0.11	-0.29	-0.51	-0.16
404	B	Training	2.3	1	Dead	ABC	Medium	-0.91	-0.05	0.82	1.38	0.16	0.85
406	B	Training	11.6	0	Alive	GCB	Low	0.4	2.98	-1.56	0.58	-0.45	-0.91
407	A	Training	0.2	1	Dead	GCB	Medium	0.41	-2.19	0.27	1.12	-0.03	0.85
408	B	Training	0.7	1	Dead	ABC	Medium	-1.24	0.21	0.19	-1.08	0.51	-0.14
409	A	Training	2.1	1	Dead	GCB	Medium	1.08	1.18	0.1	-0.11	0.99	-0.92
413	B	Training	2.3	1	Dead	ABC	Medium	-1.53	0.21	0.49	1.62	0.48	0.86
415	B	Training	2.3	1	Dead	ABC	Medium	-1.26	0.72	-0.85	0.05	0.22	-0.07
419	B	Training	1.3	1	Dead	Type III	High	-1.33	0.5	-0.37	-0.12	0.56	-0.04
421	A	Training	0.1	1	Dead	GCB	High	1.79	-1.23	-0.07	-1.02	0.68	-0.76
422	B	Training	0.5	1	Dead	Type III	NA	-1.55	1.95	0.06	-0.9	-0.85	-0.04
423	B	Training	1	1	Dead	GCB	High	0.63	0.23	-0.29	-0.71	-1.94	0.07
424	B	Training	12.3	0	Alive	ABC	Low	0.76	2.35	0.46	0.23	-0.16	-0.57
425	A	Training	7.8	0	Alive	ABC	Medium	-0.26	-1.24	0.61	0.26	0.67	0.4
427	A	Training	2.1	1	Dead	GCB	Medium	0.53	0.18	-0.23	0.23	-0.27	-0.1
428	B	Training	0.4	1	Dead	GCB	Medium	0.78	0.17	0.05	0.34	0.5	-0.31
429	B	Training	2	1	Dead	ABC	High	-0.48	1.96	0.43	2.08	-0.15	0.45
430	B	Training	6.5	0	Alive	GCB	High	0.91	-0.17	-0.05	-1.09	1.23	-0.96
431	A	Training	1	1	Dead	ABC	Medium	-1.19	-0.82	1.02	0.8	0.02	1.04
432	A	Training	7.3	0	Alive	GCB	Low	0.62	1.54	-0.4	-0.44	-0.05	-0.78
433	B	Training	6	1	Dead	GCB	Medium	1.31	1.91	0.55	0.07	0.61	-0.89
1	B	Validation	11	1	Dead	Type III	Medium	-0.35	0.5	-0.22	-1.29	-0.56	-0.3
3	A	Validation	10.6	1	Dead	GCB	High	1.02	1.15	-0.31	-0.14	-0.05	-0.68
5	A	Validation	1	1	Dead	ABC	Medium	-0.26	-1.72	0.59	0.79	-0.04	0.9
9	A	Validation	5.4	1	Dead	GCB	Medium	2.15	0.32	-0.05	-0.76	-0.66	-0.75
13	B	Validation	0.8	1	Dead	Type III	Medium	1.51	0.91	-0.04	-0.6	1.48	-1.32
14	A	Validation	10.5	0	Alive	GCB	Low	2.24	0.43	0.23	-0.22	1.35	-1.19
16	B	Validation	9.6	0	Alive	GCB	High	0.39	1.44	-0.41	0.52	-0.7	-0.2
17	A	Validation	9	0	Alive	ABC	High	0.52	-0.16	0.71	-0.53	0.35	-0.21
19	A	Validation	7.4	0	Alive	GCB	Low	-0.41	-1.59	0.51	-0.38	-2.41	1.27
32	B	Validation	7.5	1	Dead	ABC	Low	-1.51	-1	0.16	-1.11	1.38	-0.05
35	A	Validation	11.3	0	Alive	GCB	Low	1.08	0.04	0.42	-1.28	-0.05	-0.61
38	B	Validation	2	1	Dead	Type III	Low	-1.09	-0.34	-1.38	0.89	-1.27	0.74
40	B	Validation	0.4	1	Dead	ABC	Medium	-0.7	-0.48	0.1	0.5	-0.83	0.76
43	A	Validation	11.4	0	Alive	ABC	Medium	0.04	-0.42	1.02	-0.18	-1.12	0.63
54	B	Validation	3	1	Dead	GCB	NA	-0.29	1.23	0.4	0.63	1.13	-0.29
57	A	Validation	8.4	0	Alive	GCB	Medium	0.84	-0.07	0.01	-0.09	1.39	-0.69
58	A	Validation	0.2	1	Dead	ABC	Low	-1.95	-0.58	0.32	0.1	-1.45	1.27
63	A	Validation	5	0	Alive	GCB	Low	0.74	0.94	-0.54	-0.4	-0.34	-0.59
64	A	Validation	0.9	1	Dead	ABC	Medium	-0.92	-2.56	1.13	0.29	-1.45	1.71
78	B	Validation	0.6	1	Dead	ABC	Low	-0.57	-1.16	1.07	1.48	1.04	0.85
79	A	Validation	0.6	1	Dead	GCB	Medium	0.54	-0.98	-0.61	-0.58	0.39	-0.36
80	A	Validation	6.4	0	Alive	ABC	Low	-0.75	0.44	0.93	-0.82	-1.25	0.47
86	B	Validation	4.8	0	Alive	ABC	Low	0.85	0.99	1.15	0.19	0.72	-0.38
88	A	Validation	5	1	Dead	GCB	Medium	2.05	-2.24	0.63	0.13	0.78	-0.09
89	B	Validation	0.3	1	Dead	ABC	High	-0.91	1.3	0.74	0.68	0.08	0.31
94	B	Validation	9.5	0	Alive	Type III	NA	-1.58	0.71	-0.9	0.01	0.97	-0.24
95	B	Validation	4.1	0	Alive	GCB	Low	0.73	0.71	-0.08	-0.02	1.45	-0.86
97	A	Validation	8.9	0	Alive	GCB	Low	1.42	-0.39	-0.46	-1.42	-0.29	-0.78
102	B	Validation	1.5	1	Dead	Type III	Medium	-1.32	0.12	-0.9	-0.45	0.19	-0.06
103	A	Validation	1.1	1	Dead	GCB	Medium	0.47	-1.89	1.8	0.25	-1.05	1.17
105	B	Validation	3.9	0	Alive	GCB	Low	0.63	1.77	-0.86	-0.41	0.13	-1
107	B	Validation	0.1	1	Dead	ABC	Medium	-0.27	-0.14	1.15	1.54	-0.34	0.97
112	A	Validation	1.3	1	Dead	GCB	Medium	1.61	1.03	-1.03	0.98	0.23	-0.74
114	B	Validation	15.4	0	Alive	GCB	missing	1.26	-0.27	0.19	-0.05	1.32	-0.68
127	A	Validation	9.1	1	Dead	GCB	Low	2.48	0.06	-0.18	-0.82	1.25	-1.42
137	B	Validation	4.3	1	Dead	GCB	Medium	2.3	0.17	-0.61	0.67	0.33	-0.75
139	A	Validation	0.1	1	Dead	Type III	Medium	-0.65	-0.81	-0.32	-0.95	-1.65	0.53
141	B	Validation	3.6	1	Dead	Type III	Low	-1.08	0.79	-0.36	-0.71	-0.36	-0.08
142	A	Validation	0.4	1	Dead	GCB	Medium	-0.8	-0.94	0.44	-0.2	-1.7	1.04
145	A	Validation	10.2	0	Alive	GCB	Low	1.24	0.06	1.07	1.27	0.71	0.06
146	A	Validation	10.4	0	Alive	GCB	Low	1.4	-0.5	0.07	0.62	0.77	-0.31
163	B	Validation	0.7	1	Dead	GCB	High	-0.46	1.15	-0.04	0.86	0.36	-0.01
165	A	Validation	0	1	Dead	ABC	High	-0.59	-0.78	0.14	0.16	0.94	0.16
169	B	Validation	0.7	1	Dead	Type III	Low	0.56	1.72	-0.47	0.21	-0.47	-0.49
181	B	Validation	0.1	1	Dead	GCB	Medium	1.58	1.71	0.48	-0.66	-0.58	-0.8
182	A	Validation	4.1	0	Alive	ABC	Medium	0.01	-0.68	0.67	-0.56	-1.24	0.54
183	B	Validation	3.5	0	Alive	GCB	Low	0.51	0.65	-0.88	0.31	-0.46	-0.28
185	A	Validation	0.5	1	Dead	ABC	Medium	-1.08	0.03	0	1.57	-0.53	0.96
186	B	Validation	11.7	0	Alive	GCB	Medium	0.42	1.6	-0.05	-0.29	1.05	-0.95
190	B	Validation	6.1	1	Dead	ABC	Low	-0.44	1.49	0.18	0.59	1.36	-0.44
199	A	Validation	1.1	1	Dead	GCB	Medium	-0.28	-1.17	0.71	0.37	1.02	0.34
203	A	Validation	1.9	1	Dead	ABC	Medium	-0.87	-0.94	0.98	-0.72	-1.92	1.1
211	A	Validation	9.5	0	Alive	GCB	NA	1.45	-0.47	0.13	0.06	0.8	-0.5
216	A	Validation	0.4	1	Dead	ABC	Medium	-0.73	0.32	0.98	1.05	-0.57	0.88
221	B	Validation	1.3	1	Dead	ABC	High	-0.93	-1.23	0.35	-0.52	-0.59	0.68
222	B	Validation	1.1	1	Dead	Type III	Medium	-1.05	2.02	-0.27	0.34	1.3	-0.56
223	A	Validation	0.7	1	Dead	GCB	High	0.13	-1.15	-0.13	-0.22	0.75	-0.08
224	B	Validation	1.6	1	Dead	Type III	Low	-1.63	-0.08	-0.03	-1.23	0.13	0.06
234	B	Validation	3.4	0	Alive	Type III	Low	-0.69	0.11	-1.12	-1.41	-0.86	-0.27
238	A	Validation	9.2	0	Alive	Type III	Low	-1.91	-1.33	-0.85	0.19	0.59	0.56
245	B	Validation	1.2	1	Dead	Type III	Low	-0.32	0.18	-0.95	-1.1	0.53	-0.69
248	A	Validation	11.2	0	Alive	GCB	Medium	0.58	0.25	-0.86	-0.49	-0.22	-0.52
249	B	Validation	1.4	1	Dead	GCB	High	-0.27	0.09	0.35	1.11	0.78	0.24
252	B	Validation	8.8	0	Alive	GCB	Low	1.25	-0.13	-1.12	-0.47	0.33	-0.85
262	A	Validation	3	1	Dead	GCB	Medium	0.26	-0.68	-0.85	-1.87	-0.51	-0.53
266	A	Validation	0.4	1	Dead	GCB	NA	1.68	0.07	-0.32	0.05	-0.25	-0.49
272	A	Validation	2.9	1	Dead	ABC	Low	-0.75	-0.96	-0.2	-0.85	-1.58	0.64
284	B	Validation	0.4	1	Dead	Type III	Medium	-1.32	-1.15	-0.72	-0.88	-1.12	0.57
299	B	Validation	17.4	0	Alive	Type III	Medium	-0.52	-0.09	-1.08	0.87	0.04	0.17
303	B	Validation	16.8	0	Alive	Type III	NA	-0.73	-0.22	-0.25	0.6	1.37	-0.03
304	B	Validation	1.3	1	Dead	ABC	Medium	-1.1	-0.59	0.69	0.68	1.29	0.44
309	B	Validation	4	0	Alive	Type III	NA	-1.41	0.44	-1.7	0.94	-0.96	0.48
396	B	Validation	5.6	1	Dead	Type III	Medium	-1.81	0.71	0.83	-0.59	-0.88	0.64
397	A	Validation	19.8	0	Alive	GCB	Medium	1.09	-0.08	0.16	-0.38	-0.63	-0.18
399	A	Validation	6.9	1	Dead	GCB	Medium	1.47	-0.99	-0.33	-1.39	0.88	-0.97
400	A	Validation	0.3	1	Dead	ABC	Medium	-1.28	-1.6	0.87	0.3	0.99	0.76
411	B	Validation	3.1	1	Dead	Type III	Medium	-0.85	-0.71	-0.5	2.51	0.89	0.8
418	B	Validation	7.7	0	Alive	Type III	Medium	-1.12	1.89	-0.23	0.27	0.24	-0.19
435	B	Validation	2.7	1	Dead	GCB	Low	-0.36	0.5	-0.27	1.21	-0.71	0.51
439	B	Validation	1.1	1	Dead	Type III	High	-0.69	1.02	-0.23	-0.84	0.05	-0.39

## Sheet: 8. Medulloblastoma
Sample Number	Observed Outcome	Survival (months)	Stage	Cluster x Stage	Serum Resp
Brain_MD_22	0	24	0	0	A
Brain_MD_23	0	25	0	1	B
Brain_MD_24	0	27	0	1	B
Brain_MD_25	0	28	0	0	A
Brain_MD_26	0	33	1	2	B
Brain_MD_27	0	34	0	1	A
Brain_MD_28	0	35	0	1	B
Brain_MD_29	0	35	0	0	B
Brain_MD_30	0	36	0	1	B
Brain_MD_31	0	39	0	1	B
Brain_MD_32	0	39	0	0	A
Brain_MD_33	0	41	0	1	A
Brain_MD_34	0	42	1	3	B
Brain_MD_35	0	45	0	1	B
Brain_MD_36	0	46	0	1	B
Brain_MD_37	0	51	0	1	B
Brain_MD_38	0	52	1	3	B
Brain_MD_39	0	53	0	0	B
Brain_MD_40	0	57	1	3	B
Brain_MD_41	0	60	0	0	B
Brain_MD_42	0	62	1	3	B
Brain_MD_43	0	64	0	0	B
Brain_MD_44	0	66	0	1	B
Brain_MD_45	0	68	0	0	B
Brain_MD_46	0	68	0	0	A
Brain_MD_47	0	70	0	1	B
Brain_MD_48	0	72	0	0	B
Brain_MD_49	0	74	0	0	B
Brain_MD_50	0	79	0	0	B
Brain_MD_51	0	79	0	0	A
Brain_MD_52	0	80	0	0	A
Brain_MD_53	0	84	0	1	B
Brain_MD_54	0	85	1	2	A
Brain_MD_55	0	87	1	2	B
Brain_MD_56	0	87	0	0	B
Brain_MD_57	0	97	1	2	A
Brain_MD_58	0	108	0	1	A
Brain_MD_59	0	130	0	0	A
Brain_MD_60	0	24	0	1	B
Brain_MD_1	1	11	1	3	A
Brain_MD_2	1	5	0	1	A
Brain_MD_3	1	7	0	1	B
Brain_MD_4	1	7	1	3	B
Brain_MD_5	1	7	1	3	B
Brain_MD_6	1	9	0	1	B
Brain_MD_7	1	14	0	1	B
Brain_MD_8	1	16	1	2	B
Brain_MD_9	1	18	0	0	A
Brain_MD_10	1	18	0	1	B
Brain_MD_11	1	19	1	3	B
Brain_MD_12	1	25	0	1	A
Brain_MD_13	1	26	1	2	B
Brain_MD_14	1	33	0	0	A
Brain_MD_15	1	38	0	1	A
Brain_MD_16	1	39	1	3	B
Brain_MD_17	1	39	1	3	A
Brain_MD_18	1	42	1	3	A
Brain_MD_19	1	65	1	3	A
Brain_MD_20	1	92	0	0	B
Brain_MD_21	1	102	0	1	B

## Sheet: 9. GO Analysis
GO Term	Ontology	Sample Succ	Sample Num	Pop Succ	Pop. Num	p.value
angiogenesis	biological process	3	464	16	23337	0.00360634
anion transport	biological process	2	464	10	23337	0.0159715
blood coagulation	biological process	4	464	51	23337	0.0184789
cell cycle	biological process	5	464	81	23337	0.0227062
cell proliferation	biological process	10	464	161	23337	0.00147555
cholesterol biosynthesis	biological process	4	464	16	23337	0.000232214
chromatin modeling	biological process	3	464	15	23337	0.00297369
complement activation, classical pathway	biological process	2	464	16	23337	0.0393821
development	biological process	10	464	260	23337	0.0359552
DNA metabolism	biological process	2	464	14	23337	0.030652
electron transport	biological process	10	464	180	23337	0.00333404
establishment and/or maintenance of chromatin architecture	biological process	2	464	9	23337	0.0129461
fatty acid biosynthesis	biological process	2	464	15	23337	0.0349101
glycolysis	biological process	2	464	17	23337	0.0440577
immune response	biological process	9	464	208	23337	0.0238091
isoprenoid biosynthesis	biological process	2	464	6	23337	0.0056117
lipid metabolism	biological process	5	464	73	23337	0.0151205
metabolism	biological process	7	464	158	23337	0.0389531
mitochondrial transport	biological process	3	464	10	23337	0.000844488
mRNA splicing	biological process	6	464	40	23337	0.000129415
negative regulation of cell cycle	biological process	4	464	41	23337	0.00873902
N-linked glycosylation	biological process	2	464	16	23337	0.0393821
nuclear mRNA splicing, via spliceosome	biological process	4	464	50	23337	0.0172937
nucleotide biosynthesis	biological process	2	464	9	23337	0.0129461
oncogenesis	biological process	5	464	62	23337	0.00776943
phenylalanyl-tRNA aminoacylation	biological process	2	464	3	23337	0.00116783
protein modification	biological process	4	464	55	23337	0.0237165
proteolysis and peptidolysis	biological process	10	464	253	23337	0.0306908
purine nucleotide biosynthesis	biological process	2	464	8	23337	0.0102025
regulation of CDK activity	biological process	5	464	31	23337	0.000337133
regulation of cell cycle	biological process	8	464	134	23337	0.00542677
regulation of translation	biological process	2	464	17	23337	0.0440577
response to DNA damage stimulus	biological process	3	464	8	23337	0.000405973
signal transduction	biological process	18	464	576	23337	0.0406305
spliceosome assembly	biological process	2	464	8	23337	0.0102025
transcription	biological process	4	464	44	23337	0.0111828
transport	biological process	14	464	267	23337	0.00098392

## Sheet: 10. SAM_Sorlie
Significant Genes List
Input Parameters
	Imputation Engine			Row Average Imputer
	Data Type			Two Class, unpaired data
	Data in log scale?			TRUE
	Number of Permutations			100
	Blocked Permutation?			FALSE
	RNG Seed			1234567
	(Delta, Fold Change)			(0.93749, )
	(Upper Cutoff, Lower Cutoff)			(1.10713, -2.02782)
Computed Quantities
	Computed Exchangeability Factor S0			0.0881871
	S0 percentile			0
	False Significant Number (Median, 90 percentile)			(3.54839, 6.48387)
	False Discovery Rate (Median, 90 percentile)			(3.28554, 6.00358)
	Pi0Hat			0.32258
96 Positive Significant Genes
	Row	Gene Name	Gene ID	Score(d)	Numerator(r)	Denominator(s+s0)	Fold Change	q-value (%)
	162	IMAGE:855749	106471 TPI1 triosephosphate isomerase 1 Hs.83848 AA663983 7167	4.38374	0.934094	0.213081	1.89676	0.488759
	167	IMAGE:950482	100090 SNRPB small nuclear ribonucleoprotein polypeptides B and B1 Hs.83753 AA599116 6628	4.31712	0.912221	0.211303	1.90280	0.488759
	153	IMAGE:772304	108367 SLC25A5 solute carrier family 25 (mitochondrial carrier; adenine nucleotide translocator), member 5 Hs.79172 AA404486 292	4.17217	1.04594	0.250694	1.91930	0.488759
	165	IMAGE:815526	104095 MYBL2 v-myb myeloblastosis viral oncogene homolog (avian)-like 2 Hs.179718 AA456878 myb-related gene B=B-myb 4605	4.08939	1.47085	0.359674	2.43424	0.488759
	150	IMAGE:845363	100544 NME1 non-metastatic cells 1, protein (NM23A) expressed in Hs.118638 AA644092 4830	4.0057	1.00241	0.250245	1.98932	0.488759
	143	IMAGE:321354	112435 MRPL15 **mitochondrial ribosomal protein L15 Hs.18349 W32403 29088	3.71739	0.78276	0.210567	1.86392	0.488759
	169	IMAGE:813675	116166 MGC14480 hypothetical protein MGC14480 Hs.37616 AA453750 201254	3.70701	0.89378	0.241105	1.90008	0.488759
	145	IMAGE:809588	104849 GGH gamma-glutamyl hydrolase (conjugase, folylpolygammaglutamyl hydrolase) Hs.78619 AA455800 8836	3.68365	1.2538	0.340369	2.49179	0.488759
	168	IMAGE:724387	116388 SNRPC small nuclear ribonucleoprotein polypeptide C Hs.1063 AA253448 6631	3.67582	0.822253	0.223693	1.70713	0.488759
	144	IMAGE:347373	100754 TCEB1 transcription elongation factor B (SIII), polypeptide 1 (15kDa, elongin C) Hs.184693 W81684 6921	3.61564	0.878165	0.24288	1.79698	0.488759
	163	IMAGE:490772	102670 SNRPA1 small nuclear ribonucleoprotein polypeptide A' Hs.80506 AA122272 6627	3.59425	0.929994	0.258745	1.92673	0.488759
	171	IMAGE:124781	119187 SQLE squalene epoxidase Hs.71465 R01118 6713	3.34821	1.1969	0.357475	1.92392	0.488759
	159	IMAGE:884425	120259 CCT5 chaperonin containing TCP1, subunit 5 (epsilon) Hs.1600 AA629692 22948	3.3423	0.798346	0.238862	1.73146	0.488759
	148	IMAGE:306921	115079 EEF1E1 eukaryotic translation elongation factor 1 epsilon 1 Hs.298581 N91962 9521	3.24345	0.758451	0.233841	1.72158	0.488759
	156	IMAGE:22918	114029 EBNA1BP2 EBNA1 binding protein 2 Hs.346868 R45255 10969	3.23169	0.708476	0.219228	1.71363	0.488759
	161	IMAGE:815501	113682 MGC2721 hypothetical protein MGC2721 Hs.76084 AA456868 84823	3.21011	0.808978	0.252009	1.77318	0.488759
	187	IMAGE:811097	104190 NOLA2 nucleolar protein family A, member 2 (H/ACA small nucleolar RNPs) Hs.23990 AA485675 55651	3.15499	0.6909	0.218987	1.58848	0.488759
	155	IMAGE:40017	99299 **ESTs, Highly similar to CCHU cytochrome c [validated] - human [H.sapiens] Hs.381040 R52654	3.027	0.697771	0.230516	1.66050	0.488759
	137	IMAGE:823598	115979 PSMD12 proteasome (prosome, macropain) 26S subunit, non-ATPase, 12 Hs.4295 AA497055 5718	2.9878	0.704125	0.235667	1.65089	0.488759
	185	IMAGE:842973	106684 PA2G4 proliferation-associated 2G4, 38kDa Hs.374491 AA488332 5036	2.97372	0.566094	0.190366	1.47260	0.488759
	160	IMAGE:47542	101871 SNRPD1 small nuclear ribonucleoprotein D1 polypeptide 16kDa Hs.86948 H16255 6632	2.92391	0.677106	0.231576	1.50599	0.488759
	92	IMAGE:970591	117268 HMGB1 high-mobility group box 1 Hs.337757 AA683085 3146	2.9169	0.649306	0.222601	1.56230	0.488759
	138	IMAGE:246524	98780 CHEK1 CHK1 checkpoint homolog (S. pombe) Hs.20295 N53057 CHK1=Ser/Thr kinase=DNA damage checkpoint protein which bloc 1111	2.8927	1.01263	0.350065	1.75219	0.488759
	182	IMAGE:756502	108083 NUDT1 nudix (nucleoside diphosphate linked moiety X)-type motif 1 Hs.388 AA443998 4521	2.82577	0.717742	0.253999	1.55903	0.488759
	152	IMAGE:612274	117016 TUBA1 tubulin, alpha 1 (testis specific) Hs.75318 AA180742 tubulin-alpha-4 7277	2.81949	0.656207	0.23274	1.49480	0.488759
	121	IMAGE:128329	111197 FADS2 fatty acid desaturase 2 Hs.184641 R09913 9415	2.77799	1.22497	0.440955	2.05516	0.488759
	149	IMAGE:431803	116747 SNRPE small nuclear ribonucleoprotein polypeptide E Hs.334612 AA678021 6635	2.75445	0.748188	0.271629	1.65119	0.488759
	178	IMAGE:950682	104988 PFKP phosphofructokinase, platelet Hs.99910 AA608558 5214	2.72074	0.943442	0.34676	2.17426	0.488759
	172	IMAGE:418279	98808 Homo sapiens mRNA; cDNA DKFZp686L1553 (from clone DKFZp686L1553) Hs.35962 W90323	2.62282	0.942075	0.359184	1.79684	0.488759
	175	IMAGE:810859	116022 NK4 natural killer cell transcript 4 Hs.943 AA458965 NK4=Natural killer cells protein-4=increased after activatio 9235	2.56771	0.771043	0.300284	1.89059	0.488759
	166	IMAGE:344243	107148 UMPK uridine monophosphate kinase Hs.75939 W69906 7371	2.50006	0.604833	0.241927	1.58235	0.488759
	147	IMAGE:810156	114222 DTYMK deoxythymidylate kinase (thymidylate kinase) Hs.79006 AA464256 Deoxythymidylate kinase 1841	2.44073	0.534776	0.219105	1.41794	0.488759
	134	IMAGE:809466	119361 TOMM40 translocase of outer mitochondrial membrane 40 homolog (yeast) Hs.30928 AA443094 10452	2.4336	0.520291	0.213794	1.47184	0.488759
	170	IMAGE:195813	107262 C1orf33 chromosome 1 open reading frame 33 Hs.274201 R89308 51154	2.40928	0.598728	0.248509	1.43572	0.488759
	141	IMAGE:273546	103802 PAICS phosphoribosylaminoimidazole carboxylase, phosphoribosylaminoimidazole succinocarboxamide synthetase Hs.117950 N33274 ADE2H1 encoding SAICAR synthetase and AIR carboxylase of the 10606	2.39209	0.619925	0.259156	1.38990	0.488759
	125	IMAGE:282720	117029 OIP2 Opa-interacting protein 2 Hs.274170 N50079 11340	2.36742	0.549477	0.2321	1.47564	0.488759
	151	IMAGE:826173	113035 PFN1 profilin 1 Hs.75721 AA521431 5216	2.34242	0.471991	0.201498	1.37874	0.488759
	192	IMAGE:243155	117153 FLJ12549 frount Hs.184352 H94469 79902	2.25121	0.55914	0.248373	1.37955	0.488759
	129	IMAGE:809992	99542 PSMD2 proteasome (prosome, macropain) 26S subunit, non-ATPase, 2 Hs.74619 AA454852 5708	2.20669	0.423031	0.191704	1.30261	0.488759
	127	IMAGE:358643	103709 FARSL phenylalanine-tRNA synthetase-like Hs.23111 W96450 2193	2.2032	0.432811	0.196447	1.34665	0.488759
	128	IMAGE:760344	99585 UMPS uridine monophosphate synthetase (orotate phosphoribosyl transferase and orotidine-5'-decarboxylase) Hs.2057 AA426227 7372	2.1711	0.417744	0.192411	1.31847	0.488759
	146	IMAGE:753400	114903 BAF53A BAF53 Hs.274350 AA406395 86	2.16749	0.481515	0.222153	1.39108	0.488759
	154	IMAGE:207029	107783 PTMA prothymosin, alpha (gene sequence 28) Hs.250655 H48420 5757	2.15302	0.456263	0.211917	1.37431	0.488759
	173	IMAGE:278687	99099 COPB2 **coatomer protein complex, subunit beta 2 (beta prime) Hs.75724 N62924 9276	2.1375	0.548612	0.25666	1.65777	0.488759
	174	IMAGE:144849	118193 COTL1 coactosin-like 1 (Dictyostelium) Hs.289092 R78490 23406	2.02259	0.522711	0.258436	1.55258	0.488759
	209	IMAGE:511632	105863 POLR3K polymerase (RNA) III (DNA directed) polypeptide K, 12.3 kDa Hs.110857 AA126951 51728	2.00444	0.550891	0.274835	1.58292	0.488759
	195	IMAGE:809946	118238 IFRD2 interferon-related developmental regulator 2 Hs.315177 AA454813 7866	1.99047	0.454878	0.228528	1.34187	0.488759
	181	IMAGE:810017	107648 PLAUR plasminogen activator, urokinase receptor Hs.179657 AA454879 5329	1.89596	0.493004	0.260028	1.32915	0.488759
	118	IMAGE:281039	105147 FABP5 fatty acid binding protein 5 (psoriasis-associated) Hs.153179 N47716 2171	1.89059	0.45364	0.239946	1.47693	0.488759
	111	IMAGE:810326	104928 GRP58 **glucose regulated protein, 58kDa Hs.289101 AA464142 2923	1.88098	0.499234	0.265412	1.35656	0.488759
	140	IMAGE:43198	114127 DCK deoxycytidine kinase Hs.709 H05489 deoxycytidine kinase 1633	1.86484	0.482593	0.258785	1.28025	0.488759
	208	IMAGE:810791	105953 MNAT1 menage a trois 1 (CAK assembly factor) Hs.82380 AA481023 CDK-Activating kinase assembly factor MAT1=Menage a trois=p3 4331	1.85872	0.380159	0.204528	1.32461	0.488759
	164	IMAGE:809557	113747 MCM3 MCM3 minichromosome maintenance deficient 3 (S. cerevisiae) Hs.179565 AA455786 4172	1.85215	0.524326	0.283091	1.38801	0.488759
	139	IMAGE:366009	98539 FLJ20425 hypothetical protein FLJ20425 Hs.71040 AA063624 55646	1.80081	0.507127	0.281611	1.30659	0.488759
	126	IMAGE:80410	117564 FDPS farnesyl diphosphate synthase (farnesyl pyrophosphate synthetase, dimethylallyltranstransferase, geranyltranstransferase) Hs.77393 T65790 2224	1.79856	0.376622	0.209402	1.33925	0.488759
	95	IMAGE:340630	113841 MAP3K8 mitogen-activated protein kinase kinase kinase 8 Hs.248 W56189 1326	1.7789	0.397501	0.223453	1.30219	0.488759
	82	IMAGE:159455	113262 HU-K4 similar to vaccinia virus HindIII K4L ORF Hs.74573 H15746 23646	1.75835	0.453657	0.258002	1.29423	0.488759
	186	IMAGE:856796	101616 SRM spermidine synthase Hs.76244 AA669545 6723	1.75632	0.309769	0.176374	1.29596	0.488759
	135	IMAGE:811999	103307 ETF1 **eukaryotic translation termination factor 1 Hs.77324 AA456664 2107	1.73724	0.401146	0.23091	1.32102	0.662837
	216	IMAGE:80484	106252 P8 p8 protein (candidate of metastasis 1) Hs.8603 T64469 26471	1.70938	0.420559	0.24603	1.33808	0.662837
	76	IMAGE:123474	99219 SCD stearoyl-CoA desaturase (delta-9-desaturase) Hs.119597 R00706 6319	1.68724	0.746351	0.442352	1.14243	0.662837
	142	IMAGE:565235	108346 SMS spermine synthase Hs.89718 AA136125 6611	1.68246	0.383359	0.227856	1.22431	0.662837
	157	IMAGE:30093	108713 RANBP1 RAN binding protein 1 Hs.24763 R14822 5902	1.67743	0.46363	0.276393	1.28780	0.662837
	117	IMAGE:812088	118555 NLN neurolysin (metallopeptidase M3 family) Hs.22151 AA455999 57486	1.64754	0.37144	0.225451	1.30549	0.662837
	177	IMAGE:511647	98940 CORO1C coronin, actin binding protein, 1C Hs.17377 AA126947 23603	1.64286	0.407673	0.248149	1.27051	0.662837
	101	IMAGE:773383	115003 DLEU1 deleted in lymphocytic leukemia, 1 Hs.20149 AA425755 10301	1.62884	0.519622	0.319013	1.38981	0.81666
	180	IMAGE:590154	108945 PLAUR plasminogen activator, urokinase receptor Hs.179657 AA147962 5329	1.57298	0.474896	0.301908	1.28545	0.81666
	133	IMAGE:345833	112276 HNRPAB heterogeneous nuclear ribonucleoprotein A/B Hs.81361 W72693 3182	1.57104	0.372644	0.237196	1.28007	0.81666
	97	IMAGE:44975	100849 IDI1 isopentenyl-diphosphate delta isomerase Hs.76038 H08820 3422	1.55925	0.366798	0.23524	1.24603	0.81666
	39	IMAGE:810444	107881 TNFAIP2 tumor necrosis factor, alpha-induced protein 2 Hs.101382 AA457114 7127	1.55419	0.421101	0.270946	1.42978	0.81666
	131	IMAGE:809535	110489 SFRS2 splicing factor, arginine/serine-rich 2 Hs.73965 AA454585 6427	1.53753	0.299296	0.194659	1.19187	1.11235
	158	IMAGE:755581	108633 JTV1 JTV1 gene Hs.301613 AA419142 7965	1.51583	0.432261	0.285165	1.25796	1.11235
	183	IMAGE:813499	110344 SSSCA1 Sjogren's syndrome/scleroderma autoantigen 1 Hs.25723 AA455580 10534	1.50768	0.317002	0.210258	1.21501	1.11235
	124	IMAGE:824426	109747 PDAP1 PDGFA associated protein 1 Hs.278426 AA490300 11333	1.49827	0.289103	0.192958	1.19555	1.11235
	99	IMAGE:241826	113553 HMGN2 high-mobility group nucleosomal binding domain 2 Hs.181163 H93087 3151	1.49705	0.30027	0.200574	1.23939	1.11235
	116	IMAGE:207288	100137 INSIG1 insulin induced gene 1 Hs.56205 H59620 3638	1.48566	0.578561	0.389431	1.15246	1.11235
	114	IMAGE:813636	98824 HSPC051 ubiquinol-cytochrome c reductase complex (7.2 kD) Hs.284292 AA447731 29796	1.46817	0.341598	0.232668	1.18545	1.11235
	130	IMAGE:767277	116973 PPIH peptidyl prolyl isomerase H (cyclophilin H) Hs.9880 AA418410 10465	1.45423	0.419006	0.288128	1.30359	1.11235
	184	IMAGE:757144	101287 Homo sapiens BX1 mRNA, partial cds Hs.249247 AA496096	1.41483	0.269057	0.19017	1.20188	3.28554
	122	IMAGE:248454	118512 ERP70 protein disulfide isomerase related protein (calcium-binding protein, intestinal-related) Hs.93659 N59626 9601	1.39048	0.343462	0.24701	1.31263	3.28554
	211	IMAGE:489823	107794 COX17 COX17 homolog, cytochrome c oxidase assembly protein (yeast) Hs.16297 AA099320 10063	1.38564	0.344449	0.248585	1.30016	3.28554
	75	IMAGE:810133	109077 Homo sapiens cDNA: FLJ20944 fis, clone ADSE01780 Hs.10362 AA464251	1.37857	0.311011	0.225603	1.17001	3.28554
	96	IMAGE:854701	105060 LIPA lipase A, lysosomal acid, cholesterol esterase (Wolman disease) Hs.85226 AA630104 3988	1.36576	0.32353	0.236887	1.26664	3.28554
	104	IMAGE:203008	116320 FLJ10956 hypothetical protein FLJ10956 Hs.144407 H54262 55270	1.29496	0.298672	0.230641	1.26109	3.28554
	37	IMAGE:78148	98697 Homo sapiens, clone IMAGE:4711494, mRNA Hs.177781 T60269	1.28372	0.325366	0.253456	1.28018	3.28554
	123	IMAGE:502690	101993 RPN1 ribophorin I Hs.2280 AA125915 6184	1.26153	0.251684	0.199507	1.14428	3.28554
	193	IMAGE:85403	98751 WBP2 WW domain binding protein 2 Hs.231840 T71990 23558	1.2506	0.285002	0.227893	1.20142	3.28554
	188	IMAGE:51320	113908 MGC3101 hypothetical protein MGC3101 Hs.301394 H20547 79007	1.24738	0.256083	0.205297	1.18649	3.28554
	79	IMAGE:489208	120017 HN1L HN1 like Hs.172035 AA045657 90861	1.19705	0.381682	0.318852	1.11096	3.28554
	115	IMAGE:754026	109334 SMURF2 E3 ubiquitin ligase SMURF2 Hs.194477 AA478756 64750	1.1926	0.327396	0.274522	1.18432	3.28554
	132	IMAGE:327350	101118 HNRPA2B1 heterogeneous nuclear ribonucleoprotein A2/B1 Hs.232400 W02101 3181	1.18975	0.248254	0.208661	1.15522	3.28554
	77	IMAGE:810711	101834 SCD stearoyl-CoA desaturase (delta-9-desaturase) Hs.119597 AA457700 6319	1.18347	0.480741	0.406214	1.26478	3.28554
	112	IMAGE:470930	105490 DDX11 **DEAD/H (Asp-Glu-Ala-Asp/His) box polypeptide 11 (CHL1-like helicase homolog, S. cerevisiae) Hs.380623 AA032090 1663	1.16627	0.338667	0.290384	1.33811	3.28554
	189	IMAGE:78353	107373 RNAHP **RNA helicase-related protein Hs.8765 T56221 11325	1.16201	0.320911	0.276169	1.29712	3.28554
	98	IMAGE:47681	116348 SFRS10 splicing factor, arginine/serine-rich 10 (transformer 2 homolog, Drosophila) Hs.30035 H11720 6434	1.10905	0.213689	0.192678	1.15829	3.28554
	78	IMAGE:502333	116853 NCOA3 nuclear receptor coactivator 3 Hs.225977 AA156793 8202	1.10713	0.256438	0.231625	1.21540	3.28554
12 Negative Significant Genes
	Row	Gene Name	Gene ID	Score(d)	Numerator(r)	Denominator(s+s0)	Fold Change	q-value (%)
	20	IMAGE:838611	107599 APOD apolipoprotein D Hs.75736 AA456975 347	-3.74142	-1.44462	0.386115	0.30659	0.488759
	27	IMAGE:79412	108121 C5orf4 chromosome 5 open reading frame 4 Hs.10235 T57691 10826	-3.50292	-1.51577	0.432717	0.43070	0.488759
	17	IMAGE:81417	111603 RNASE4 ribonuclease, RNase A family, 4 Hs.283749 T60163 6038	-3.49109	-0.907046	0.259817	0.55840	0.488759
	21	IMAGE:159608	102660 APOD apolipoprotein D Hs.75736 H15842 347	-3.39036	-1.59105	0.469286	0.31627	0.488759
	22	IMAGE:214990	111095 GSN gelsolin (amyloidosis, Finnish type) Hs.290070 H72027 2934	-3.05629	-0.726424	0.237681	0.56164	0.488759
	28	IMAGE:365177	99660 FLJ22242 hypothetical protein FLJ22242 Hs.288057 AA024865 80140	-2.91989	-0.661691	0.226615	0.66197	0.488759
	13	IMAGE:949938	106479 CST3 cystatin C (amyloid angiopathy and cerebral hemorrhage) Hs.135084 AA599177 1471	-2.53193	-0.680231	0.268661	0.73787	0.488759
	24	IMAGE:147744	99956 CDKN1C cyclin-dependent kinase inhibitor 1C (p57, Kip2) Hs.106070 R81336 p57kip2=cyclin kinase inhibitor 1028	-2.50463	-0.672607	0.268545	0.57580	0.488759
	26	IMAGE:487793	118886 MAF v-maf musculoaponeurotic fibrosarcoma oncogene homolog (avian) Hs.30250 AA043501 4094	-2.37774	-0.753525	0.316908	0.64374	0.81666
	15	IMAGE:740620	100052 TPM2 tropomyosin 2 (beta) Hs.300772 AA477400 7169	-2.27573	-0.639954	0.281208	0.59972	3.28554
	43	IMAGE:841620	102433 DPYSL2 dihydropyrimidinase-like 2 Hs.173381 AA487460 1808	-2.17998	-0.486031	0.222952	0.69822	3.28554
	25	IMAGE:810551	106241 LRP1 low density lipoprotein-related protein 1 (alpha-2-macroglobulin receptor) Hs.89137 AA464566 4035	-2.02782	-0.53857	0.26559	0.64799	3.28554

[truncated: 2 more sheets: 11. SAM_vant_Veer, 12. PAM Analysis]
